# Supplementary material for: Manipulation of Alcohol and Short-Chain Fatty Acids in the Metabolome of Commensal and Virulent Klebsiella pneumoniae by Linolenic Acid
Source: Microorganisms. 2020 May 21;8(5):773. doi: 10.3390/microorganisms8050773 (PMC7285277; doi:10.3390/microorganisms8050773)
Supplement: Supplementary file 1 [file microorganisms-08-00773-s001.zip]

Archive with 1 entries (1 files):
- 05172020 Microorganisms Supplmentary second resubmission.pdf
